# Supplementary material for: Upregulation of Taurine Biosynthesis and Bile Acid Conjugation with Taurine through FXR in a Mouse Model with Human-like Bile Acid Composition
Source: Metabolites. 2023 Jul 5;13(7):824. doi: 10.3390/metabo13070824 (PMC10385265; doi:10.3390/metabo13070824)
Supplement: Supplementary file 1 [file metabolites-13-00824-s001.zip]

Archive with 1 entries (1 files):
- metabolites-2424859-supplementary.pdf
